# Supplementary material for: Automated 3-dimensional MRI segmentation for the posterosuperior rotator cuff tear lesion using deep learning algorithm
Source: PLoS One. 2023 May 18;18(5):e0284111. doi: 10.1371/journal.pone.0284111 (PMC10194959; doi:10.1371/journal.pone.0284111)
Supplement: S1 Data — (XLSX) [file pone.0284111.s002.xlsx]

## Sheet: Small
Age	Sex	Classifcation	Tear size	Tear volume
49	F	Meidum	18.65	34.57
60	M	Meidum	25.92	1400.49
51	F	Meidum	13.55	1271.26
66	M	Large	31.25	1179.58
65	M	Meidum	27.50	711.14
60	F	Meidum	13.21	1684.56
58	F	Large	30.64	1416.34
56	F	Meidum	10.07	107.17
75	F	Meidum	15.92	1109.02
55	F	Meidum	26.73	130.07
71	M	Meidum	20.99	334.10
51	M	Large	34.86	2348.64
63	M	Meidum	27.01	553.07
53	M	Large	40.58	589.33
48	M	Large	37.82	679.93
60	F	Meidum	13.09	159.54
49	F	Meidum	15.12	166.30
66	F	Large	42.80	6514.64
50	M	Meidum	27.13	1702.88
73	F	Meidum	23.13	1340.99
42	M	Meidum	10.25	186.44
30	M	Meidum	11.60	144.36
68	M	Meidum	10.79	583.33
58	M	Meidum	27.32	1609.84
58	M	Small	4.63	195.85
68	M	Small	8.61	861.03
54	M	Meidum	14.83	304.74
60	M	Large	34.08	3489.47
66	M	Meidum	12.83	424.13
68	F	Meidum	21.80	248.16
37	M	Large	32.58	4004.58
71	F	Meidum	19.10	385.06
49	M	Meidum	18.30	460.61
64	F	Meidum	28.91	1548.35
49	F	Meidum	22.28	405.16
60	F	Large	31.70	711.19
53	F	Meidum	18.69	81.56
60	F	Meidum	18.46	3324.63
73	F	Meidum	13.02	300.58
58	F	Large	30.64	1416.34
75	F	Meidum	15.92	1109.02
65	M	Meidum	22.94	1531.97
66	F	Small	8.28	206.42
65	M	Meidum	28.79	4565.57
58	F	Meidum	15.32	1789.66
58	M	Large	33.71	5090.72
73	F	Meidum	23.13	1340.99

## Sheet: Medium
Age	Sex	Classifcation	Tear size	Tear volume
72	F	Medium	24.50	624.04
72	M	Large	39.14	3781.05
54	M	Medium	23.73	416.50
61	M	Medium	19.70	576.97
68	F	Medium	16.92	325.60
45	M	Medium	27.66	500.82
62	F	Medium	21.41	673.36
67	M	Medium	28.15	975.48
61	M	Medium	26.54	2308.53
62	M	Medium	29.64	9698.58
51	M	Large	30.09	407.64
64	M	Medium	24.13	342.96
52	M	Large	34.44	710.65
65	M	Medium	19.76	2059.02
58	M	Medium	18.96	289.70
58	M	Medium	18.70	3315.66
55	M	Medium	29.18	2474.48
72	M	Large	31.01	1410.41
56	F	Medium	18.87	2573.36
60	M	Medium	23.87	677.50
49	M	Medium	17.76	801.57
63	F	Large	32.51	1161.80
56	M	Medium	16.84	3920.48
58	M	Medium	28.49	789.39
61	M	Medium	17.97	376.12
58	M	Medium	29.01	2364.09
60	M	Medium	25.02	591.73
59	M	Medium	28.31	2769.80
59	M	Medium	19.92	497.45
52	M	Medium	18.82	1063.02
55	F	Medium	25.06	680.63
63	M	Medium	24.30	3963.37
63	M	Medium	22.88	876.40
74	F	Medium	23.43	512.55
65	F	Medium	19.99	467.27
62	F	Medium	11.72	144.35
64	F	Medium	15.63	83.06
50	M	Medium	23.40	148.62
67	M	Medium	24.54	5225.52
62	F	Medium	23.13	1156.15
55	F	Medium	23.56	4569.58
39	F	Medium	21.57	253.98
70	M	Medium	22.08	1062.25
55	F	Medium	28.72	3173.62
47	M	Small	9.94	519.52
60	M	Medium	15.61	664.90
54	M	Medium	18.92	2146.09
66	M	Medium	29.76	512.14
46	F	Medium	29.47	1517.40
67	F	Medium	20.29	871.55

## Sheet: Large
Age	Sex	Classifcation	Tear size	Tear volume
67	F	Medium	29.57mm	4755.97mm^2
63	M	Large	36.85mm	5621.05mm^2
54	F	Large	31.08mm	953.76mm^2
54	F	Large	32.28mm	1457.46mm^2
77	F	Large	33.03mm	5571.22mm^2
64	F	Large	33.35mm	6237.82mm^2
66	F	Large	36.55mm	1244.73mm^2
63	F	Medium	27.91mm	3589.90mm^2
71	F	Medium	29.79mm	3941.00mm^2
62	M	Large	31.92mm	2278.71mm^2
72	M	Medium	24.58mm	431.58mm^2
67	F	Large	31.08mm	3750.55mm^2
63	M	Medium	23.19mm	1711.83mm^2
64	M	Medium	18.97mm	612.06mm^2
60	M	Medium	27.45mm	8586.91mm^2
60	M	Large	32.30mm	665.88mm^2
58	M	Large	32.10mm	7891.94mm^2
57	F	Medium	17.53mm	194.96mm^2
59	M	Large	35.48mm	1431.16mm^2
62	M	Medium	22.30mm	233.80mm^2
49	F	Large	30.16mm	45.89mm^2
70	F	Medium	26.61mm	1011.08mm^2
59	M	Medium	29.41mm	356.26mm^2
64	F	Medium	28.91mm	1025.88mm^2
63	M	Medium	28.24mm	121.96mm^2
65	F	Medium	22.55mm	449.36mm^2
66	F	Medium	25.96mm	820.58mm^2
59	M	Medium	29.35mm	1163.52mm^2
83	M	Large	37.61mm	1331.06mm^2
57	M	Large	30.59mm	4548.49mm^2
65	F	Medium	27.80mm	125.20mm^2
51	M	medium	28.88mm	439.24mm^2
68	F	Medium	16.15mm	1153.40mm^2
72	M	Large	37.84mm	10897.22mm^2
67	F	Large	33.04mm	112.33mm^2
71	M	Medium	29.99mm	1945.23mm^2
60	F	Medium	25.88mm	194.19mm^2
72	F	Medium	27.83mm	2091.37mm^2
59	M	Large	32.21mm	7720.58mm^2
56	F	Large	34.78mm	4238.01mm^2
76	F	Medium	29.64mm	1115.28mm^2
61	F	Medium	27.55mm	764.13mm^2
68	M	Large	31.41mm	8432.35mm^2
69	F	Large	37.09mm	715.65mm^2
54	M	Large	37.80mm	2818.15mm^2
77	F	Medium	29.29mm	2937.29mm^2
73	F	Medium	22.44mm	317.69mm^2
70	F	Medium	28.48mm	6719.54mm^2
75	F	Medium	25.02mm	849.91mm^2
62	F	Medium	27.73mm	3849.53mm^2
50	F	Large	30.24mm	6803.84mm^2
60	F	Large	35.80mm	4408.35mm^2
61	F	Large	31.00mm	716.10mm^2
72	F	Large	35.22mm	1634.81mm^2
59	F	Large	32.98mm	4518.58mm^2
54	F	Large	33.12mm	2993.87mm^2
65	M	Large	35.82mm	10653.67mm^2
60	F	Medium	27.76mm	1679.56mm^2
61	M	Large	39.34mm	2994.41mm^2
69	M	Large	33.59mm	2117.05mm^2
58	M	Large	34.84mm	22.73mm^2
51	M	Medium	26.31mm	395.24mm^2
69	F	Medium	26.35mm	1225.49mm^2
70	M	Large	39.54mm	2137.02mm^2
53	M	Large	40.08mm	6267.72mm^2
75	F	Medium	24.46mm	2305.31mm^2
65	F	Large	34.46mm	89.07mm^2
63	F	Large	37.28mm	1412.13mm^2
66	M	Large	41.19mm	546.80mm^2
70	F	Large	34.92mm	2143.38mm^2
50	M	Medium	28.31mm	195.87mm^2
78	F	Medium	16.94mm	3551.30mm^2
57	F	Medium	29.00mm	29.26mm^2
66	F	Large	36.55mm	1244.73mm^2
67	F	Large	33.80mm	5504.15mm^2
79	F	Large	30.79mm	1291.14mm^2
63	M	Medium	25.53mm	4574.83mm^2
61	M	Large	37.39mm	1505.13mm^2
69	F	Medium	27.07mm	3697.45mm^2
81	F	Medium	23.48mm	580.86mm^2
60	F	Medium	26.75mm	1754.01mm^2
60	M	Medium	25.87mm	280.52mm^2
63	F	Medium	22.73mm	5678.38mm^2
59	F	Medium	21.03mm	195.83mm^2
57	M	Large	37.18mm	121.64mm^2
69	F	Medium	21.09mm	489.75mm^2
71	M	Medium	29.09mm	175.61mm^2
59	M	Medium	27.61mm	495.49mm^2
60	M	Large	31.14mm	2949.48mm^2
62	F	Large	34.49mm	12963.76mm^2
62	M	Medium	29.64mm	9698.58mm^2
66	F	Large	36.31mm	4662.37mm^2
67	F	Large	30.54mm	4481.08mm^2
64	M	Medium	21.96mm	1194.88mm^2
69	F	Large	33.79mm	712.56mm^2
57	F	Medium	29.64mm	4567.72mm^2
51	M	Large	32.76mm	6728.68mm^2
59	M	Medium	27.14mm	1145.45mm^2
60	M	Large	33.66mm	4055.74mm^2
74	F	Large	31.90mm	932.04mm^2
71	F	Large	40.78mm	1156.55mm^2
64	M	Large	31.87mm	5016.26mm^2
64	M	Large	31.66mm	4816.22mm^2
72	F	Large	31.84mm	1207.49mm^2
68	F	Medium	17.15mm	1277.35mm^2
72	F	Medium	26.21mm	2256.14mm^2
74	M	Large	34.19mm	5559.12mm^2
70	M	Large	36.12mm	940.81mm^2
55	F	Medium	29.28mm	4216.12mm^2
68	F	Large	33.20mm	2011.50mm^2
60	F	Large	44.09mm	5541.24mm^2
64	F	Medium	28.91mm	1025.88mm^2
52	F	Medium	28.50mm	3369.54mm^2
67	F	Medium	26.12mm	5841.01mm^2
54	F	Medium	27.46mm	4618.15mm^2
59	F	Medium	28.58mm	2072.36mm^2
69	M	Medium	28.19mm	2368.81mm^2
64	F	Medium	25.53mm	457.20mm^2
60	F	Medium	24.64mm	2992.41mm^2
62	M	Large	31.50mm	7622.43mm^2
63	F	Large	31.53mm	4779.27mm^2
70	M	Large	39.54mm	2137.02mm^2
53	M	Large	30.16mm	5799.38mm^2

## Sheet: Massive
Age	Sex	Classifcation	Tear size	Tear volume
62	M	Meidum	11.97	3.32
53	F	Meidum	12.95	208.62
54	M	Meidum	16.68	1180.12
70	M	Large	40.58	675.51
53	F	Meidum	18.36	191.50
67	F	Meidum	13.62	278.72
57	M	Meidum	22.55	703.37
63	F	Meidum	28.22	1092.62
50	F	Meidum	15.62	115.07
75	F	Meidum	19.71	265.04
55	F	Large	49.59	398.60
63	F	Large	38.77	4649.41
77	F	Small	6.01	29.95
74	M	Meidum	29.00	4843.72
71	F	Large	36.58	20.95
56	M	Meidum	13.75	148.52
71	F	Meidum	23.03	828.11
61	F	Large	36.89	1653.49
55	M	Meidum	14.74	1328.57
70	M	Meidum	13.87	131.17
64	F	Meidum	26.52	248.38
63	M	Large	35.33	1572.12
76	M	Meidum	20.01	153.60
63	F	Meidum	16.83	112.91
51	F	Meidum	13.04	379.58
71	F	Small	6.27	23.16
61	M	Meidum	27.07	323.45
56	M	Meidum	21.96	373.50
80	F	Small	9.06	23.54
61	M	Meidum	22.75	4133.73
58	F	Large	41.43	8446.10
64	F	Meidum	16.29	61.32
73	M	Meidum	29.71	370.35
61	F	Meidum	17.37	1337.55
59	M	Meidum	20.52	3156.68
61	F	Large	32.08	1997.87
44	M	Small	2.36	590.63
67	M	Large	33.50	1372.05
71	F	Meidum	25.72	3070.71
49	M	Meidum	24.92	1207.71
75	F	Large	33.47	5075.74
78	M	Large	31.81	2764.93
56	F	Large	41.16	100.46
62	M	Meidum	25.86	1199.47
58	M	Meidum	24.74	284.50
67	F	Large	38.13	5322.91
55	M	Large	33.84	716.11
65	M	Meidum	26.44	2593.63
66	M	Meidum	13.80	134.73
73	F	Meidum	23.43	1585.45
70	F	Large	32.82	5698.42
62	M	Small	1.18	96.25
55	M	Meidum	18.17	1199.80
59	M	Large	36.44	1953.17
67	F	Meidum	23.35	2959.29
80	F	Large	30.34	5083.64
64	M	Large	39.13	2415.47
63	M	Large	46.23	9431.39
69	M	Large	37.56	249.03
63	F	Meidum	29.57	4755.97
67	F	Large	30.33	2014.09
64	F	Large	38.73	3917.54
53	M	Large	34.76	4507.18
62	M	Meidum	23.83	85.17
72	F	Large	42.23	2722.50
72	M	Meidum	27.44	1770.08
66	F	Meidum	30.00	356.51
52	M	Meidum	29.19	1641.73
50	M	Large	33.84	1468.29
68	F	Meidum	27.75	17.90
66	M	Large	40.96	166.76
81	M	Meidum	17.46	3480.80
72	F	Meidum	21.26	417.00
60	F	Large	39.61	8012.55
64	M	Meidum	29.36	948.89
74	F	Meidum	28.79	4355.82
58	F	Large	40.59	1912.06
69	F	Meidum	26.79	1064.21
69	F	Large	33.88	6330.33
67	M	Large	36.34	1895.79
42	M	Large	38.54	383.36
64	M	Large	35.82	3965.90
58	M	Large	37.33	328.39
66	M	Large	34.02	325.61
59	M	Large	30.67	293.60
65	M	Meidum	23.40	2161.64
